# Supplementary material for: Data on winter daily minimum temperature and heat energy consumption in South Korea
Source: Data Brief. 2020 Mar 16;30:105402. doi: 10.1016/j.dib.2020.105402 (PMC7118299; doi:10.1016/j.dib.2020.105402)
Supplement: Supplementary file 1 [file mmc1.xlsx]

## Sheet: minimum temperature
id	date	temp_n	month	season
90	1976-01-01	4.2	1	winter
90	1976-01-02	3.9	1	winter
90	1976-01-03	2.8	1	winter
90	1976-01-04	2.4	1	winter
90	1976-01-05	-3.7	1	winter
90	1976-01-06	-5.2	1	winter
90	1976-01-07	0.6	1	winter
90	1976-01-08	-4.8	1	winter
90	1976-01-09	-7.6	1	winter
90	1976-01-10	-10.3	1	winter
90	1976-01-11	-7.7	1	winter
90	1976-01-12	-7.3	1	winter
90	1976-01-13	-0.4	1	winter
90	1976-01-14	-4.9	1	winter
90	1976-01-15	-6.8	1	winter
90	1976-01-16	-4	1	winter
90	1976-01-17	-4.8	1	winter
90	1976-01-18	-6.8	1	winter
90	1976-01-19	-10.8	1	winter
90	1976-01-20	-12.5	1	winter
90	1976-01-21	-11.9	1	winter
90	1976-01-22	-9.8	1	winter
90	1976-01-23	-12	1	winter
90	1976-01-24	-4.4	1	winter
90	1976-01-25	-0.4	1	winter
90	1976-01-26	-2.5	1	winter
90	1976-01-27	-6.2	1	winter
90	1976-01-28	-3	1	winter
90	1976-01-29	-2.7	1	winter
90	1976-01-30	-6.2	1	winter
90	1976-01-31	1	1	winter
90	1977-01-01	-10.3	1	winter
90	1977-01-02	-12.5	1	winter
90	1977-01-03	-11.3	1	winter
90	1977-01-04	-11	1	winter
90	1977-01-05	-8	1	winter
90	1977-01-06	-7	1	winter
90	1977-01-07	-0.7	1	winter
90	1977-01-08	-3.1	1	winter
90	1977-01-09	-4.1	1	winter
90	1977-01-10	-3.5	1	winter
90	1977-01-11	-3.5	1	winter
90	1977-01-12	-5.6	1	winter
90	1977-01-13	-9.3	1	winter
90	1977-01-14	-10.1	1	winter
90	1977-01-15	-7.2	1	winter
90	1977-01-16	-3.9	1	winter
90	1977-01-17	-5	1	winter
90	1977-01-18	-7	1	winter
90	1977-01-19	-4.5	1	winter
90	1977-01-20	-4.8	1	winter
90	1977-01-21	-6	1	winter
90	1977-01-22	-6.5	1	winter
90	1977-01-23	-6.5	1	winter
90	1977-01-24	-4.3	1	winter
90	1977-01-25	1.4	1	winter
90	1977-01-26	-1.8	1	winter
90	1977-01-27	-8.4	1	winter
90	1977-01-28	-11.1	1	winter
90	1977-01-29	-11.9	1	winter
90	1977-01-30	-12.3	1	winter
90	1977-01-31	-12	1	winter
90	1978-01-01	-1.4	1	winter
90	1978-01-02	-3.5	1	winter
90	1978-01-03	-5.3	1	winter
90	1978-01-04	-5.4	1	winter
90	1978-01-05	-4.6	1	winter
90	1978-01-06	1.2	1	winter
90	1978-01-07	1.2	1	winter
90	1978-01-08	1.2	1	winter
90	1978-01-09	-6.3	1	winter
90	1978-01-10	-7.5	1	winter
90	1978-01-11	-1.7	1	winter
90	1978-01-12	-0.4	1	winter
90	1978-01-13	-0.6	1	winter
90	1978-01-14	0.9	1	winter
90	1978-01-15	-5.6	1	winter
90	1978-01-16	-7.7	1	winter
90	1978-01-17	-5.4	1	winter
90	1978-01-18	-2.8	1	winter
90	1978-01-19	-3.7	1	winter
90	1978-01-20	-4	1	winter
90	1978-01-21	-6.3	1	winter
90	1978-01-22	-6.3	1	winter
90	1978-01-23	-1.1	1	winter
90	1978-01-24	-0.8	1	winter
90	1978-01-25	-1.5	1	winter
90	1978-01-26	1.1	1	winter
90	1978-01-27	-1.6	1	winter
90	1978-01-28	-3.9	1	winter
90	1978-01-29	-3.8	1	winter
90	1978-01-30	-10.4	1	winter
90	1978-01-31	-11.1	1	winter
90	1979-01-01	-4	1	winter
90	1979-01-02	-2.6	1	winter
90	1979-01-03	1	1	winter
90	1979-01-04	3.9	1	winter
90	1979-01-05	1.9	1	winter
90	1979-01-06	-0.5	1	winter
90	1979-01-07	4.5	1	winter
90	1979-01-08	6	1	winter
90	1979-01-09	5.7	1	winter
90	1979-01-10	3.2	1	winter
90	1979-01-11	0.9	1	winter
90	1979-01-12	-0.3	1	winter
90	1979-01-13	-4.6	1	winter
90	1979-01-14	-7.8	1	winter
90	1979-01-15	-6.2	1	winter
90	1979-01-16	-4	1	winter
90	1979-01-17	0.7	1	winter
90	1979-01-18	-6.4	1	winter
90	1979-01-19	-8.5	1	winter
90	1979-01-20	-3.1	1	winter
90	1979-01-21	-3.8	1	winter
90	1979-01-22	-5	1	winter
90	1979-01-23	2.2	1	winter
90	1979-01-24	2.6	1	winter
90	1979-01-25	3.6	1	winter
90	1979-01-26	6.6	1	winter
90	1979-01-27	0.7	1	winter
90	1979-01-28	0	1	winter
90	1979-01-29	2	1	winter
90	1979-01-30	0	1	winter
90	1979-01-31	-1.5	1	winter
90	1980-01-01	0.6	1	winter
90	1980-01-02	4	1	winter
90	1980-01-03	3.9	1	winter
90	1980-01-04	-1.3	1	winter
90	1980-01-05	-5	1	winter
90	1980-01-06	-6	1	winter
90	1980-01-07	-9.6	1	winter
90	1980-01-08	-3.9	1	winter
90	1980-01-09	-1.8	1	winter
90	1980-01-10	-6.2	1	winter
90	1980-01-11	-7.8	1	winter
90	1980-01-12	-5	1	winter
90	1980-01-13	-2.8	1	winter
90	1980-01-14	-6.1	1	winter
90	1980-01-15	-6.1	1	winter
90	1980-01-16	-6.5	1	winter
90	1980-01-17	-13.6	1	winter
90	1980-01-18	-10	1	winter
90	1980-01-19	-3.6	1	winter
90	1980-01-20	-4	1	winter
90	1980-01-21	-7	1	winter
90	1980-01-22	-8.6	1	winter
90	1980-01-23	-2.1	1	winter
90	1980-01-24	-2.9	1	winter
90	1980-01-25	-3.7	1	winter
90	1980-01-26	-1.7	1	winter
90	1980-01-27	3.3	1	winter
90	1980-01-28	2.8	1	winter
90	1980-01-29	0.2	1	winter
90	1980-01-30	-10.8	1	winter
90	1980-01-31	-12.4	1	winter
90	1981-01-01	-2.8	1	winter
90	1981-01-02	-7.9	1	winter
90	1981-01-03	-9.7	1	winter
90	1981-01-04	-9.7	1	winter
90	1981-01-05	-9.2	1	winter
90	1981-01-06	-8.8	1	winter
90	1981-01-07	-4.4	1	winter
90	1981-01-08	-3	1	winter
90	1981-01-09	-2.8	1	winter
90	1981-01-10	-7	1	winter
90	1981-01-11	-8.8	1	winter
90	1981-01-12	-5.5	1	winter
90	1981-01-13	-8.4	1	winter
90	1981-01-14	-10.4	1	winter
90	1981-01-15	-6	1	winter
90	1981-01-16	-6.2	1	winter
90	1981-01-17	-6.9	1	winter
90	1981-01-18	-4.5	1	winter
90	1981-01-19	-6.4	1	winter
90	1981-01-20	-5.4	1	winter
90	1981-01-21	-6.4	1	winter
90	1981-01-22	-9.1	1	winter
90	1981-01-23	-6.7	1	winter
90	1981-01-24	-1.5	1	winter
90	1981-01-25	-4.6	1	winter
90	1981-01-26	-7.9	1	winter
90	1981-01-27	-6.1	1	winter
90	1981-01-28	-6.5	1	winter
90	1981-01-29	-4.1	1	winter
90	1981-01-30	-6.3	1	winter
90	1981-01-31	-5.8	1	winter
90	1982-01-01	-2.2	1	winter
90	1982-01-02	-3.5	1	winter
90	1982-01-03	-4.2	1	winter
90	1982-01-04	0.7	1	winter
90	1982-01-05	-1.7	1	winter
90	1982-01-06	-3.4	1	winter
90	1982-01-07	-3.8	1	winter
90	1982-01-08	-2.9	1	winter
90	1982-01-09	-1.5	1	winter
90	1982-01-10	-3.3	1	winter
90	1982-01-11	1	1	winter
90	1982-01-12	-8.4	1	winter
90	1982-01-13	-10.4	1	winter
90	1982-01-14	-9.3	1	winter
90	1982-01-15	-7.1	1	winter
90	1982-01-16	-6	1	winter
90	1982-01-17	-8.5	1	winter
90	1982-01-18	-7	1	winter
90	1982-01-19	-8.8	1	winter
90	1982-01-20	-8.5	1	winter
90	1982-01-21	0.8	1	winter
90	1982-01-22	0.1	1	winter
90	1982-01-23	-2.1	1	winter
90	1982-01-24	-1.4	1	winter
90	1982-01-25	-2.6	1	winter
90	1982-01-26	-2.5	1	winter
90	1982-01-27	-5.2	1	winter
90	1982-01-28	-9.6	1	winter
90	1982-01-29	-12.3	1	winter
90	1982-01-30	-8.4	1	winter
90	1982-01-31	-5.7	1	winter
90	1983-01-01	-2	1	winter
90	1983-01-02	0.1	1	winter
90	1983-01-03	-1.7	1	winter
90	1983-01-04	-1.1	1	winter
90	1983-01-05	2.8	1	winter
90	1983-01-06	0.3	1	winter
90	1983-01-07	0.5	1	winter
90	1983-01-08	-7	1	winter
90	1983-01-09	-8.3	1	winter
90	1983-01-10	-10.4	1	winter
90	1983-01-11	-4.7	1	winter
90	1983-01-12	-2.4	1	winter
90	1983-01-13	-2.2	1	winter
90	1983-01-14	-3	1	winter
90	1983-01-15	-3.9	1	winter
90	1983-01-16	-2.9	1	winter
90	1983-01-17	0.9	1	winter
90	1983-01-18	-1.6	1	winter
90	1983-01-19	-6.8	1	winter
90	1983-01-20	-8.9	1	winter
90	1983-01-21	-9.5	1	winter
90	1983-01-22	-10.4	1	winter
90	1983-01-23	-5.8	1	winter
90	1983-01-24	0.6	1	winter
90	1983-01-25	1.6	1	winter
90	1983-01-26	0.8	1	winter
90	1983-01-27	0.4	1	winter
90	1983-01-28	3.6	1	winter
90	1983-01-29	5.1	1	winter
90	1983-01-30	-4.6	1	winter
90	1983-01-31	-5.5	1	winter
90	1984-01-01	-2.6	1	winter
90	1984-01-02	-1	1	winter
90	1984-01-03	-3.3	1	winter
90	1984-01-04	-6.7	1	winter
90	1984-01-05	-8.4	1	winter
90	1984-01-06	-8.1	1	winter
90	1984-01-07	-7.4	1	winter
90	1984-01-08	-4.1	1	winter
90	1984-01-09	-2.9	1	winter
90	1984-01-10	-1.4	1	winter
90	1984-01-11	-4.9	1	winter
90	1984-01-12	-5.5	1	winter
90	1984-01-13	-5.2	1	winter
90	1984-01-14	-5.8	1	winter
90	1984-01-15	-7.5	1	winter
90	1984-01-16	-10.4	1	winter
90	1984-01-17	-9.1	1	winter
90	1984-01-18	-9.1	1	winter
90	1984-01-19	-7.8	1	winter
90	1984-01-20	-8.3	1	winter
90	1984-01-21	-6.7	1	winter
90	1984-01-22	-7.3	1	winter
90	1984-01-23	-6.9	1	winter
90	1984-01-24	-6.4	1	winter
90	1984-01-25	-9	1	winter
90	1984-01-26	-10.5	1	winter
90	1984-01-27	-9.7	1	winter
90	1984-01-28	-10.2	1	winter
90	1984-01-29	-10.4	1	winter
90	1984-01-30	-5.1	1	winter
90	1984-01-31	-4.7	1	winter
90	1985-01-01	-4.9	1	winter
90	1985-01-02	-3.7	1	winter
90	1985-01-03	-2	1	winter
90	1985-01-04	-3.7	1	winter
90	1985-01-05	-8	1	winter
90	1985-01-06	-7.3	1	winter
90	1985-01-07	-8.1	1	winter
90	1985-01-08	-8.4	1	winter
90	1985-01-09	-6.3	1	winter
90	1985-01-10	-5.5	1	winter
90	1985-01-11	-6.5	1	winter
90	1985-01-12	-7.3	1	winter
90	1985-01-13	-10.6	1	winter
90	1985-01-14	-13.4	1	winter
90	1985-01-15	-9.9	1	winter
90	1985-01-16	-9	1	winter
90	1985-01-17	-10.6	1	winter
90	1985-01-18	-7.3	1	winter
90	1985-01-19	-2.1	1	winter
90	1985-01-20	-2.2	1	winter
90	1985-01-21	-4.8	1	winter
90	1985-01-22	-0.4	1	winter
90	1985-01-23	-2.9	1	winter
90	1985-01-24	-4.6	1	winter
90	1985-01-25	-5.6	1	winter
90	1985-01-26	-6.3	1	winter
90	1985-01-27	-2.5	1	winter
90	1985-01-28	-7.9	1	winter
90	1985-01-29	-10.9	1	winter
90	1985-01-30	-12.1	1	winter
90	1985-01-31	-4.6	1	winter
90	1986-01-01	-10.7	1	winter
90	1986-01-02	-12	1	winter
90	1986-01-03	-5.8	1	winter
90	1986-01-04	-12.3	1	winter
90	1986-01-05	-14.4	1	winter
90	1986-01-06	-12	1	winter
90	1986-01-07	-3.3	1	winter
90	1986-01-08	-8.3	1	winter
90	1986-01-09	-10.3	1	winter
90	1986-01-10	-10.4	1	winter
90	1986-01-11	-10.4	1	winter
90	1986-01-12	-8.6	1	winter
90	1986-01-13	-3.1	1	winter
90	1986-01-14	-2.9	1	winter
90	1986-01-15	-2.8	1	winter
90	1986-01-16	-2.3	1	winter
90	1986-01-17	1.1	1	winter
90	1986-01-18	-0.1	1	winter
90	1986-01-19	-1.2	1	winter
90	1986-01-20	0	1	winter
90	1986-01-21	-4.3	1	winter
90	1986-01-22	-7.5	1	winter
90	1986-01-23	-5	1	winter
90	1986-01-24	-7.2	1	winter
90	1986-01-25	-7.6	1	winter
90	1986-01-26	-10	1	winter
90	1986-01-27	-9.2	1	winter
90	1986-01-28	-2.3	1	winter
90	1986-01-29	-4	1	winter
90	1986-01-30	-1.3	1	winter
90	1986-01-31	-7.2	1	winter
90	1987-01-01	-5.2	1	winter
90	1987-01-02	-1.1	1	winter
90	1987-01-03	-1.3	1	winter
90	1987-01-04	-5.9	1	winter
90	1987-01-05	-1.6	1	winter
90	1987-01-06	-1.2	1	winter
90	1987-01-07	-1	1	winter
90	1987-01-08	0.2	1	winter
90	1987-01-09	-4.2	1	winter
90	1987-01-10	-7.4	1	winter
90	1987-01-11	-7.7	1	winter
90	1987-01-12	-6.1	1	winter
90	1987-01-13	-8.2	1	winter
90	1987-01-14	-8.8	1	winter
90	1987-01-15	-1.1	1	winter
90	1987-01-16	2.1	1	winter
90	1987-01-17	-2.3	1	winter
90	1987-01-18	-3.3	1	winter
90	1987-01-19	-5.2	1	winter
90	1987-01-20	-6.6	1	winter
90	1987-01-21	-4.1	1	winter
90	1987-01-22	-1	1	winter
90	1987-01-23	0.5	1	winter
90	1987-01-24	-5.4	1	winter
90	1987-01-25	-7.4	1	winter
90	1987-01-26	-5.6	1	winter
90	1987-01-27	0.2	1	winter
90	1987-01-28	2.7	1	winter
90	1987-01-29	3.2	1	winter
90	1987-01-30	-3	1	winter
90	1987-01-31	-7.5	1	winter
90	1988-01-01	0.1	1	winter
90	1988-01-02	-0.9	1	winter
90	1988-01-03	-0.7	1	winter
90	1988-01-04	-1.4	1	winter
90	1988-01-05	-1.9	1	winter
90	1988-01-06	-2	1	winter
90	1988-01-07	0.1	1	winter
90	1988-01-08	-0.2	1	winter
90	1988-01-09	-7.3	1	winter
90	1988-01-10	-8.6	1	winter
90	1988-01-11	-4.8	1	winter
90	1988-01-12	-0.5	1	winter
90	1988-01-13	4	1	winter
90	1988-01-14	5.3	1	winter
90	1988-01-15	2.2	1	winter
90	1988-01-16	-1.5	1	winter
90	1988-01-17	-2.3	1	winter
90	1988-01-18	-2.9	1	winter
90	1988-01-19	-2.8	1	winter
90	1988-01-20	0.3	1	winter
90	1988-01-21	1.9	1	winter
90	1988-01-22	-2.8	1	winter
90	1988-01-23	-9	1	winter
90	1988-01-24	-10.8	1	winter
90	1988-01-25	-6.2	1	winter
90	1988-01-26	-4.2	1	winter
90	1988-01-27	-3.6	1	winter
90	1988-01-28	-3.4	1	winter
90	1988-01-29	-2.5	1	winter
90	1988-01-30	-4.1	1	winter
90	1988-01-31	-4.6	1	winter
90	1989-01-01	-2.1	1	winter
90	1989-01-02	-1.6	1	winter
90	1989-01-03	-0.4	1	winter
90	1989-01-04	-4.1	1	winter
90	1989-01-05	-3.3	1	winter
90	1989-01-06	2.6	1	winter
90	1989-01-07	3.3	1	winter
90	1989-01-08	4.8	1	winter
90	1989-01-09	3.6	1	winter
90	1989-01-10	3	1	winter
90	1989-01-11	0.7	1	winter
90	1989-01-12	-1.5	1	winter
90	1989-01-13	-2.9	1	winter
90	1989-01-14	-6.2	1	winter
90	1989-01-15	-4.6	1	winter
90	1989-01-16	-1.6	1	winter
90	1989-01-17	-2.4	1	winter
90	1989-01-18	-0.3	1	winter
90	1989-01-19	0.3	1	winter
90	1989-01-20	0.8	1	winter
90	1989-01-21	-0.5	1	winter
90	1989-01-22	0.7	1	winter
90	1989-01-23	0.3	1	winter
90	1989-01-24	0.2	1	winter
90	1989-01-25	-1.9	1	winter
90	1989-01-26	-3	1	winter
90	1989-01-27	-8.3	1	winter
90	1989-01-28	-9.3	1	winter
90	1989-01-29	-8.4	1	winter
90	1989-01-30	-3.5	1	winter
90	1989-01-31	-1.2	1	winter
90	1990-01-01	-2.9	1	winter
90	1990-01-02	-4.7	1	winter
90	1990-01-03	-5.6	1	winter
90	1990-01-04	-6.5	1	winter
90	1990-01-05	-0.1	1	winter
90	1990-01-06	-4.1	1	winter
90	1990-01-07	-4.6	1	winter
90	1990-01-08	-1.3	1	winter
90	1990-01-09	2.8	1	winter
90	1990-01-10	0.4	1	winter
90	1990-01-11	1.5	1	winter
90	1990-01-12	-0.7	1	winter
90	1990-01-13	-5.1	1	winter
90	1990-01-14	-5.2	1	winter
90	1990-01-15	-4.3	1	winter
90	1990-01-16	-6.2	1	winter
90	1990-01-17	-3.5	1	winter
90	1990-01-18	1.7	1	winter
90	1990-01-19	-6.5	1	winter
90	1990-01-20	-9.7	1	winter
90	1990-01-21	-6.5	1	winter
90	1990-01-22	-10.1	1	winter
90	1990-01-23	-12.9	1	winter
90	1990-01-24	-12.6	1	winter
90	1990-01-25	-13.8	1	winter
90	1990-01-26	-12.7	1	winter
90	1990-01-27	-7	1	winter
90	1990-01-28	-4.9	1	winter
90	1990-01-29	-1.6	1	winter
90	1990-01-30	-2.2	1	winter
90	1990-01-31	-2.2	1	winter
90	1991-01-01	0.1	1	winter
90	1991-01-02	-6.3	1	winter
90	1991-01-03	-6.6	1	winter
90	1991-01-04	-8.9	1	winter
90	1991-01-05	-10.4	1	winter
90	1991-01-06	-7.6	1	winter
90	1991-01-07	-5.4	1	winter
90	1991-01-08	-7.4	1	winter
90	1991-01-09	-4.8	1	winter
90	1991-01-10	-2.2	1	winter
90	1991-01-11	-3.3	1	winter
90	1991-01-12	-3.2	1	winter
90	1991-01-13	-7	1	winter
90	1991-01-14	-8.1	1	winter
90	1991-01-15	-3.9	1	winter
90	1991-01-16	-0.9	1	winter
90	1991-01-17	-2.6	1	winter
90	1991-01-18	-4.1	1	winter
90	1991-01-19	-5.2	1	winter
90	1991-01-20	-1.3	1	winter
90	1991-01-21	0.5	1	winter
90	1991-01-22	-0.6	1	winter
90	1991-01-23	-1	1	winter
90	1991-01-24	0.1	1	winter
90	1991-01-25	-3	1	winter
90	1991-01-26	-3.9	1	winter
90	1991-01-27	-4.5	1	winter
90	1991-01-28	-3.2	1	winter
90	1991-01-29	-2.5	1	winter
90	1991-01-30	-2.6	1	winter
90	1991-01-31	-4.6	1	winter
90	1992-01-01	-1.7	1	winter
90	1992-01-02	-1.9	1	winter
90	1992-01-03	-2.8	1	winter
90	1992-01-04	-4.6	1	winter
90	1992-01-05	0	1	winter
90	1992-01-06	0.6	1	winter
90	1992-01-07	1.4	1	winter
90	1992-01-08	0.7	1	winter
90	1992-01-09	0.2	1	winter
90	1992-01-10	-0.8	1	winter
90	1992-01-11	0.8	1	winter
90	1992-01-12	1.8	1	winter
90	1992-01-13	0.5	1	winter
90	1992-01-14	-3.8	1	winter
90	1992-01-15	-4.7	1	winter
90	1992-01-16	-2.4	1	winter
90	1992-01-17	-6.4	1	winter
90	1992-01-18	-7.4	1	winter
90	1992-01-19	-8.6	1	winter
90	1992-01-20	-6.2	1	winter
90	1992-01-21	-1.8	1	winter
90	1992-01-22	-1.8	1	winter
90	1992-01-23	-5.3	1	winter
90	1992-01-24	-4.5	1	winter
90	1992-01-25	-0.9	1	winter
90	1992-01-26	-1.7	1	winter
90	1992-01-27	2	1	winter
90	1992-01-28	0.8	1	winter
90	1992-01-29	0.7	1	winter
90	1992-01-30	-0.7	1	winter
90	1992-01-31	-1.7	1	winter
90	1993-01-01	-1.4	1	winter
90	1993-01-02	3.5	1	winter
90	1993-01-03	-2.1	1	winter
90	1993-01-04	-5.6	1	winter
90	1993-01-05	-3.4	1	winter
90	1993-01-06	-2.1	1	winter
90	1993-01-07	0.8	1	winter
90	1993-01-08	0.2	1	winter
90	1993-01-09	2.3	1	winter
90	1993-01-10	0.8	1	winter
90	1993-01-11	-1.8	1	winter
90	1993-01-12	-4	1	winter
90	1993-01-13	-3.2	1	winter
90	1993-01-14	0.1	1	winter
90	1993-01-15	-1.2	1	winter
90	1993-01-16	-4.2	1	winter
90	1993-01-17	-6.6	1	winter
90	1993-01-18	-8.4	1	winter
90	1993-01-19	-9.5	1	winter
90	1993-01-20	-10.3	1	winter
90	1993-01-21	-8.4	1	winter
90	1993-01-22	-7.6	1	winter
90	1993-01-23	-5.1	1	winter
90	1993-01-24	-1.3	1	winter
90	1993-01-25	1.2	1	winter
90	1993-01-26	-0.1	1	winter
90	1993-01-27	-6.9	1	winter
90	1993-01-28	-9.4	1	winter
90	1993-01-29	-7.7	1	winter
90	1993-01-30	-4.3	1	winter
90	1993-01-31	-0.8	1	winter
90	1994-01-01	-5	1	winter
90	1994-01-02	1.1	1	winter
90	1994-01-03	2.5	1	winter
90	1994-01-04	-2.6	1	winter
90	1994-01-05	-0.9	1	winter
90	1994-01-06	-1.4	1	winter
90	1994-01-07	-5.4	1	winter
90	1994-01-08	0.9	1	winter
90	1994-01-09	2.2	1	winter
90	1994-01-10	0	1	winter
90	1994-01-11	-0.3	1	winter
90	1994-01-12	-1.6	1	winter
90	1994-01-13	-4	1	winter
90	1994-01-14	-5	1	winter
90	1994-01-15	-5.5	1	winter
90	1994-01-16	0.5	1	winter
90	1994-01-17	-0.3	1	winter
90	1994-01-18	-9.1	1	winter
90	1994-01-19	-9.8	1	winter
90	1994-01-20	-9.1	1	winter
90	1994-01-21	-9.8	1	winter
90	1994-01-22	-5.3	1	winter
90	1994-01-23	-8	1	winter
90	1994-01-24	-7.9	1	winter
90	1994-01-25	-1.1	1	winter
90	1994-01-26	-2.6	1	winter
90	1994-01-27	-6.7	1	winter
90	1994-01-28	-4.8	1	winter
90	1994-01-29	-5	1	winter
90	1994-01-30	-7.4	1	winter
90	1994-01-31	-2.1	1	winter
90	1995-01-01	-2.9	1	winter
90	1995-01-02	-1.9	1	winter
90	1995-01-03	2.8	1	winter
90	1995-01-04	-2.8	1	winter
90	1995-01-05	-3.7	1	winter
90	1995-01-06	-7.1	1	winter
90	1995-01-07	2.6	1	winter
90	1995-01-08	2.4	1	winter
90	1995-01-09	-4.5	1	winter
90	1995-01-10	-5.9	1	winter
90	1995-01-11	-8.2	1	winter
90	1995-01-12	-5.2	1	winter
90	1995-01-13	-6.8	1	winter
90	1995-01-14	-9.4	1	winter
90	1995-01-15	-3.5	1	winter
90	1995-01-16	-2.8	1	winter
90	1995-01-17	-3.7	1	winter
90	1995-01-18	-2	1	winter
90	1995-01-19	-7.1	1	winter
90	1995-01-20	-3.5	1	winter
90	1995-01-21	-1.5	1	winter
90	1995-01-22	1.9	1	winter
90	1995-01-23	-1.2	1	winter
90	1995-01-24	-4.9	1	winter
90	1995-01-25	-3.5	1	winter
90	1995-01-26	-5	1	winter
90	1995-01-27	-8.2	1	winter
90	1995-01-28	-7.4	1	winter
90	1995-01-29	-7.7	1	winter
90	1995-01-30	-11.3	1	winter
90	1995-01-31	-5	1	winter
90	1996-01-01	-7.2	1	winter
90	1996-01-02	-0.9	1	winter
90	1996-01-03	-8.9	1	winter
90	1996-01-04	-9.7	1	winter
90	1996-01-05	-2.5	1	winter
90	1996-01-06	0.8	1	winter
90	1996-01-07	-0.8	1	winter
90	1996-01-08	-8.9	1	winter
90	1996-01-09	-9.9	1	winter
90	1996-01-10	-6.3	1	winter
90	1996-01-11	-2.8	1	winter
90	1996-01-12	-2.4	1	winter
90	1996-01-13	-2.9	1	winter
90	1996-01-14	0.7	1	winter
90	1996-01-15	0	1	winter
90	1996-01-16	-5	1	winter
90	1996-01-17	-6.3	1	winter
90	1996-01-18	-7.1	1	winter
90	1996-01-19	-5	1	winter
90	1996-01-20	-4.8	1	winter
90	1996-01-21	-3.5	1	winter
90	1996-01-22	-1.8	1	winter
90	1996-01-23	-3.6	1	winter
90	1996-01-24	-5.7	1	winter
90	1996-01-25	-7	1	winter
90	1996-01-26	-9.7	1	winter
90	1996-01-27	-6.2	1	winter
90	1996-01-28	-1.3	1	winter
90	1996-01-29	-2.8	1	winter
90	1996-01-30	-7.4	1	winter
90	1996-01-31	-9.5	1	winter
90	1997-01-01	-7.8	1	winter
90	1997-01-02	-9.4	1	winter
90	1997-01-03	-5.4	1	winter
90	1997-01-04	-6.7	1	winter
90	1997-01-05	-1.7	1	winter
90	1997-01-06	-5.6	1	winter
90	1997-01-07	-4.2	1	winter
90	1997-01-08	-3.9	1	winter
90	1997-01-09	-3.8	1	winter
90	1997-01-10	-4.8	1	winter
90	1997-01-11	-3	1	winter
90	1997-01-12	-2	1	winter
90	1997-01-13	-2.6	1	winter
90	1997-01-14	-3.9	1	winter
90	1997-01-15	-5.2	1	winter
90	1997-01-16	-3.7	1	winter
90	1997-01-17	-3.2	1	winter
90	1997-01-18	-3.3	1	winter
90	1997-01-19	-6.4	1	winter
90	1997-01-20	0	1	winter
90	1997-01-21	-8.7	1	winter
90	1997-01-22	-9.7	1	winter
90	1997-01-23	-5.3	1	winter
90	1997-01-24	-6.2	1	winter
90	1997-01-25	-5.5	1	winter
90	1997-01-26	-1.2	1	winter
90	1997-01-27	0.2	1	winter
90	1997-01-28	-3.9	1	winter
90	1997-01-29	-5.8	1	winter
90	1997-01-30	-6.4	1	winter
90	1997-01-31	-5	1	winter
90	1998-01-01	1.6	1	winter
90	1998-01-02	0.2	1	winter
90	1998-01-03	2.1	1	winter
90	1998-01-04	-4	1	winter
90	1998-01-05	-4.3	1	winter
90	1998-01-06	-2.5	1	winter
90	1998-01-07	-0.3	1	winter
90	1998-01-08	0	1	winter
90	1998-01-09	-2.4	1	winter
90	1998-01-10	2.7	1	winter
90	1998-01-11	0.6	1	winter
90	1998-01-12	-0.6	1	winter
90	1998-01-13	-2.4	1	winter
90	1998-01-14	-0.9	1	winter
90	1998-01-15	-1.4	1	winter
90	1998-01-16	-2	1	winter
90	1998-01-17	-1.4	1	winter
90	1998-01-18	-8.4	1	winter
90	1998-01-19	-11.5	1	winter
90	1998-01-20	-7	1	winter
90	1998-01-21	-5.9	1	winter
90	1998-01-22	-4.6	1	winter
90	1998-01-23	-9.6	1	winter
90	1998-01-24	-13.1	1	winter
90	1998-01-25	-10.4	1	winter
90	1998-01-26	-2.9	1	winter
90	1998-01-27	-5.8	1	winter
90	1998-01-28	-6.6	1	winter
90	1998-01-29	-6.6	1	winter
90	1998-01-30	0.4	1	winter
90	1998-01-31	-2.3	1	winter
90	1999-01-01	-3.3	1	winter
90	1999-01-02	1	1	winter
90	1999-01-03	-1.1	1	winter
90	1999-01-04	0.1	1	winter
90	1999-01-05	0.4	1	winter
90	1999-01-06	1.5	1	winter
90	1999-01-07	-8.3	1	winter
90	1999-01-08	-10	1	winter
90	1999-01-09	-10.8	1	winter
90	1999-01-10	-8.3	1	winter
90	1999-01-11	-5.3	1	winter
90	1999-01-12	-7.4	1	winter
90	1999-01-13	-3.2	1	winter
90	1999-01-14	-2.8	1	winter
90	1999-01-15	-2.4	1	winter
90	1999-01-16	-2.8	1	winter
90	1999-01-17	-5.1	1	winter
90	1999-01-18	0.5	1	winter
90	1999-01-19	3.3	1	winter
90	1999-01-20	-1.9	1	winter
90	1999-01-21	-5	1	winter
90	1999-01-22	1.9	1	winter
90	1999-01-23	5.4	1	winter
90	1999-01-24	2.7	1	winter
90	1999-01-25	2.9	1	winter
90	1999-01-26	-0.1	1	winter
90	1999-01-27	0.7	1	winter
90	1999-01-28	-3.6	1	winter
90	1999-01-29	-5.1	1	winter
90	1999-01-30	-5.6	1	winter
90	1999-01-31	-1.1	1	winter
90	2000-01-01	2.4	1	winter
90	2000-01-02	2.4	1	winter
90	2000-01-03	-2.7	1	winter
90	2000-01-04	-2.7	1	winter
90	2000-01-05	-0.1	1	winter
90	2000-01-06	-2.6	1	winter
90	2000-01-07	-8.7	1	winter
90	2000-01-08	-6	1	winter
90	2000-01-09	-5.2	1	winter
90	2000-01-10	-2.6	1	winter
90	2000-01-11	-3	1	winter
90	2000-01-12	0.1	1	winter
90	2000-01-13	-0.3	1	winter
90	2000-01-14	-2.2	1	winter
90	2000-01-15	-3.5	1	winter
90	2000-01-16	-0.6	1	winter
90	2000-01-17	0.2	1	winter
90	2000-01-18	-1.8	1	winter
90	2000-01-19	-6.8	1	winter
90	2000-01-20	-8.5	1	winter
90	2000-01-21	-10.1	1	winter
90	2000-01-22	-6.1	1	winter
90	2000-01-23	0.4	1	winter
90	2000-01-24	-1.9	1	winter
90	2000-01-25	-8.3	1	winter
90	2000-01-26	-10.9	1	winter
90	2000-01-27	-7.9	1	winter
90	2000-01-28	-6.5	1	winter
90	2000-01-29	-3.7	1	winter
90	2000-01-30	-6.8	1	winter
90	2000-01-31	-10.1	1	winter
90	2001-01-01	-6.1	1	winter
90	2001-01-02	-6.6	1	winter
90	2001-01-03	-8.8	1	winter
90	2001-01-04	-9.4	1	winter
90	2001-01-05	-7.6	1	winter
90	2001-01-06	-7.4	1	winter
90	2001-01-07	-0.8	1	winter
90	2001-01-08	0	1	winter
90	2001-01-09	0	1	winter
90	2001-01-10	-4.4	1	winter
90	2001-01-11	-8.7	1	winter
90	2001-01-12	-11	1	winter
90	2001-01-13	-11.5	1	winter
90	2001-01-14	-13.8	1	winter
90	2001-01-15	-14.6	1	winter
90	2001-01-16	-14	1	winter
90	2001-01-17	-12.2	1	winter
90	2001-01-18	-1.1	1	winter
90	2001-01-19	-1.1	1	winter
90	2001-01-20	-1.6	1	winter
90	2001-01-21	-2.7	1	winter
90	2001-01-22	-3.8	1	winter
90	2001-01-23	-5.7	1	winter
90	2001-01-24	-5.8	1	winter
90	2001-01-25	-0.6	1	winter
90	2001-01-26	-1.5	1	winter
90	2001-01-27	-1.9	1	winter
90	2001-01-28	-4.4	1	winter
90	2001-01-29	-5.7	1	winter
90	2001-01-30	-4.1	1	winter
90	2001-01-31	-4.4	1	winter
90	2002-01-01	-8.3	1	winter
90	2002-01-02	-11	1	winter
90	2002-01-03	-10.5	1	winter
90	2002-01-04	-2	1	winter
90	2002-01-05	-2.5	1	winter
90	2002-01-06	-3.2	1	winter
90	2002-01-07	-8.1	1	winter
90	2002-01-08	-8.3	1	winter
90	2002-01-09	-5.5	1	winter
90	2002-01-10	1	1	winter
90	2002-01-11	4.2	1	winter
90	2002-01-12	7	1	winter
90	2002-01-13	2.1	1	winter
90	2002-01-14	2.3	1	winter
90	2002-01-15	5.8	1	winter
90	2002-01-16	0.5	1	winter
90	2002-01-17	-0.1	1	winter
90	2002-01-18	-1.6	1	winter
90	2002-01-19	0.1	1	winter
90	2002-01-20	0.6	1	winter
90	2002-01-21	-2.7	1	winter
90	2002-01-22	-5.5	1	winter
90	2002-01-23	-6.3	1	winter
90	2002-01-24	-6.5	1	winter
90	2002-01-25	-4.7	1	winter
90	2002-01-26	-2.9	1	winter
90	2002-01-27	-1.4	1	winter
90	2002-01-28	-5.2	1	winter
90	2002-01-29	-7.1	1	winter
90	2002-01-30	-3.2	1	winter
90	2002-01-31	-6.5	1	winter
90	2003-01-01	-7.3	1	winter
90	2003-01-02	-8.1	1	winter
90	2003-01-03	-5.3	1	winter
90	2003-01-04	-11.8	1	winter
90	2003-01-05	-14.3	1	winter
90	2003-01-06	-13.8	1	winter
90	2003-01-07	-7.8	1	winter
90	2003-01-08	-7.9	1	winter
90	2003-01-09	-3.9	1	winter
90	2003-01-10	-2.3	1	winter
90	2003-01-11	-3.8	1	winter
90	2003-01-12	-1.1	1	winter
90	2003-01-13	5.9	1	winter
90	2003-01-14	-5.7	1	winter
90	2003-01-15	-9.5	1	winter
90	2003-01-16	-6.3	1	winter
90	2003-01-17	-0.1	1	winter
90	2003-01-18	0	1	winter
90	2003-01-19	-0.6	1	winter
90	2003-01-20	-3.4	1	winter
90	2003-01-21	-5.3	1	winter
90	2003-01-22	-3.2	1	winter
90	2003-01-23	-4.9	1	winter
90	2003-01-24	-6.1	1	winter
90	2003-01-25	-6.6	1	winter
90	2003-01-26	-3.2	1	winter
90	2003-01-27	-4.8	1	winter
90	2003-01-28	-11.1	1	winter
90	2003-01-29	-14.8	1	winter
90	2003-01-30	-11.3	1	winter
90	2003-01-31	-4.9	1	winter
90	2004-01-01	2.9	1	winter
90	2004-01-02	1.8	1	winter
90	2004-01-03	1.7	1	winter
90	2004-01-04	-1.8	1	winter
90	2004-01-05	0.1	1	winter
90	2004-01-06	1.2	1	winter
90	2004-01-07	0.5	1	winter
90	2004-01-08	-2.7	1	winter
90	2004-01-09	-0.9	1	winter
90	2004-01-10	-1.2	1	winter
90	2004-01-11	-2.6	1	winter
90	2004-01-12	-2.5	1	winter
90	2004-01-13	-6.2	1	winter
90	2004-01-14	-6.9	1	winter
90	2004-01-15	-3.2	1	winter
90	2004-01-16	-0.5	1	winter
90	2004-01-17	0.4	1	winter
90	2004-01-18	0	1	winter
90	2004-01-19	-1.7	1	winter
90	2004-01-20	-5.5	1	winter
90	2004-01-21	-14.4	1	winter
90	2004-01-22	-15.6	1	winter
90	2004-01-23	-8.3	1	winter
90	2004-01-24	-7.3	1	winter
90	2004-01-25	-8.5	1	winter
90	2004-01-26	-8.6	1	winter
90	2004-01-27	-5.9	1	winter
90	2004-01-28	-2.7	1	winter
90	2004-01-29	-0.7	1	winter
90	2004-01-30	-1.1	1	winter
90	2004-01-31	-1.6	1	winter
90	2005-01-01	-7.6	1	winter
90	2005-01-02	-3.3	1	winter
90	2005-01-03	1	1	winter
90	2005-01-04	-5.9	1	winter
90	2005-01-05	-7.2	1	winter
90	2005-01-06	-0.9	1	winter
90	2005-01-07	-4.5	1	winter
90	2005-01-08	-6.1	1	winter
90	2005-01-09	-9.6	1	winter
90	2005-01-10	-7.5	1	winter
90	2005-01-11	-4.7	1	winter
90	2005-01-12	-8.5	1	winter
90	2005-01-13	-6.9	1	winter
90	2005-01-14	-6.4	1	winter
90	2005-01-15	-2.6	1	winter
90	2005-01-16	-1.7	1	winter
90	2005-01-17	-2.3	1	winter
90	2005-01-18	-0.4	1	winter
90	2005-01-19	-3.6	1	winter
90	2005-01-20	-6.4	1	winter
90	2005-01-21	-8.5	1	winter
90	2005-01-22	-5.5	1	winter
90	2005-01-23	-3	1	winter
90	2005-01-24	0	1	winter
90	2005-01-25	-1	1	winter
90	2005-01-26	0.1	1	winter
90	2005-01-27	1.8	1	winter
90	2005-01-28	-1.3	1	winter
90	2005-01-29	-2.3	1	winter
90	2005-01-30	-5.4	1	winter
90	2005-01-31	-8.8	1	winter
90	2006-01-01	-2.2	1	winter
90	2006-01-02	-0.8	1	winter
90	2006-01-03	-3.5	1	winter
90	2006-01-04	-4.5	1	winter
90	2006-01-05	-6.6	1	winter
90	2006-01-06	-8.5	1	winter
90	2006-01-07	-9.6	1	winter
90	2006-01-08	-7.1	1	winter
90	2006-01-09	-6.5	1	winter
90	2006-01-10	-2.5	1	winter
90	2006-01-11	-4.3	1	winter
90	2006-01-12	-3.4	1	winter
90	2006-01-13	-0.3	1	winter
90	2006-01-14	0.3	1	winter
90	2006-01-15	-1	1	winter
90	2006-01-16	-0.7	1	winter
90	2006-01-17	-2.5	1	winter
90	2006-01-18	-0.8	1	winter
90	2006-01-19	-2.5	1	winter
90	2006-01-20	-2.7	1	winter
90	2006-01-21	-3.3	1	winter
90	2006-01-22	-5.3	1	winter
90	2006-01-23	-8	1	winter
90	2006-01-24	-6.4	1	winter
90	2006-01-25	-6.4	1	winter
90	2006-01-26	-2.5	1	winter
90	2006-01-27	-0.7	1	winter
90	2006-01-28	-1.2	1	winter
90	2006-01-29	-2.4	1	winter
90	2006-01-30	2	1	winter
90	2006-01-31	0	1	winter
90	2007-01-01	-0.3	1	winter
90	2007-01-02	1.1	1	winter
90	2007-01-03	-0.5	1	winter
90	2007-01-04	-0.6	1	winter
90	2007-01-05	0.1	1	winter
90	2007-01-06	-2.5	1	winter
90	2007-01-07	-3.1	1	winter
90	2007-01-08	-4.5	1	winter
90	2007-01-09	-4	1	winter
90	2007-01-10	-2.7	1	winter
90	2007-01-11	-3.6	1	winter
90	2007-01-12	-5.5	1	winter
90	2007-01-13	-7.8	1	winter
90	2007-01-14	-6.9	1	winter
90	2007-01-15	-3.2	1	winter
90	2007-01-16	-2	1	winter
90	2007-01-17	-0.6	1	winter
90	2007-01-18	-3.4	1	winter
90	2007-01-19	-4.6	1	winter
90	2007-01-20	-1.4	1	winter
90	2007-01-21	-2	1	winter
90	2007-01-22	-2.4	1	winter
90	2007-01-23	-2.9	1	winter
90	2007-01-24	-2.3	1	winter
90	2007-01-25	-3.6	1	winter
90	2007-01-26	-2.5	1	winter
90	2007-01-27	-2	1	winter
90	2007-01-28	-3.2	1	winter
90	2007-01-29	-1.2	1	winter
90	2007-01-30	-5.6	1	winter
90	2007-01-31	-6.8	1	winter
90	2008-01-01	-7.1	1	winter
90	2008-01-02	-5.3	1	winter
90	2008-01-03	-0.9	1	winter
90	2008-01-04	-1.8	1	winter
90	2008-01-05	-1	1	winter
90	2008-01-06	4	1	winter
90	2008-01-07	0.9	1	winter
90	2008-01-08	1.8	1	winter
90	2008-01-09	-2.4	1	winter
90	2008-01-10	-3.4	1	winter
90	2008-01-11	0.3	1	winter
90	2008-01-12	-0.3	1	winter
90	2008-01-13	-5.6	1	winter
90	2008-01-14	-4.1	1	winter
90	2008-01-15	-6	1	winter
90	2008-01-16	-8.6	1	winter
90	2008-01-17	-9.5	1	winter
90	2008-01-18	-5.6	1	winter
90	2008-01-19	-5.1	1	winter
90	2008-01-20	-0.8	1	winter
90	2008-01-21	-0.7	1	winter
90	2008-01-22	-0.5	1	winter
90	2008-01-23	-4.8	1	winter
90	2008-01-24	-9	1	winter
90	2008-01-25	-7.3	1	winter
90	2008-01-26	-4.5	1	winter
90	2008-01-27	-4.7	1	winter
90	2008-01-28	-2.9	1	winter
90	2008-01-29	-1.4	1	winter
90	2008-01-30	-3.1	1	winter
90	2008-01-31	-5.6	1	winter
90	2009-01-01	-6.4	1	winter
90	2009-01-02	-2.9	1	winter
90	2009-01-03	-2.3	1	winter
90	2009-01-04	-2.9	1	winter
90	2009-01-05	-3.9	1	winter
90	2009-01-06	-2.7	1	winter
90	2009-01-07	-2.6	1	winter
90	2009-01-08	-0.9	1	winter
90	2009-01-09	-1.5	1	winter
90	2009-01-10	-5.8	1	winter
90	2009-01-11	-8.8	1	winter
90	2009-01-12	-8.8	1	winter
90	2009-01-13	-8.4	1	winter
90	2009-01-14	-7.3	1	winter
90	2009-01-15	-9.3	1	winter
90	2009-01-16	-2.6	1	winter
90	2009-01-17	-4.2	1	winter
90	2009-01-18	-1.8	1	winter
90	2009-01-19	-0.5	1	winter
90	2009-01-20	-0.1	1	winter
90	2009-01-21	2.3	1	winter
90	2009-01-22	1.2	1	winter
90	2009-01-23	-9.1	1	winter
90	2009-01-24	-10	1	winter
90	2009-01-25	-7.4	1	winter
90	2009-01-26	-3.2	1	winter
90	2009-01-27	-6.5	1	winter
90	2009-01-28	-3	1	winter
90	2009-01-29	0.4	1	winter
90	2009-01-30	2.2	1	winter
90	2009-01-31	1.1	1	winter
90	2010-01-01	-8.8	1	winter
90	2010-01-02	-2.5	1	winter
90	2010-01-03	-6.4	1	winter
90	2010-01-04	-5.6	1	winter
90	2010-01-05	-7.8	1	winter
90	2010-01-06	-9.6	1	winter
90	2010-01-07	-9.3	1	winter
90	2010-01-08	-4.7	1	winter
90	2010-01-09	-4.8	1	winter
90	2010-01-10	-4	1	winter
90	2010-01-11	-4.9	1	winter
90	2010-01-12	-9.4	1	winter
90	2010-01-13	-11.6	1	winter
90	2010-01-14	-10.7	1	winter
90	2010-01-15	-4	1	winter
90	2010-01-16	-5.9	1	winter
90	2010-01-17	-5	1	winter
90	2010-01-18	-3.3	1	winter
90	2010-01-19	-2.2	1	winter
90	2010-01-20	4.9	1	winter
90	2010-01-21	-3.7	1	winter
90	2010-01-22	-4.6	1	winter
90	2010-01-23	-5.4	1	winter
90	2010-01-24	-2.6	1	winter
90	2010-01-25	-1.8	1	winter
90	2010-01-26	-5.3	1	winter
90	2010-01-27	-1.7	1	winter
90	2010-01-28	-0.5	1	winter
90	2010-01-29	-4.6	1	winter
90	2010-01-30	0.2	1	winter
90	2010-01-31	1	1	winter
90	2011-01-01	-5	1	winter
90	2011-01-02	-2.3	1	winter
90	2011-01-03	-4.3	1	winter
90	2011-01-04	-4.3	1	winter
90	2011-01-05	-3.5	1	winter
90	2011-01-06	-6.7	1	winter
90	2011-01-07	-8.1	1	winter
90	2011-01-08	-4	1	winter
90	2011-01-09	-6.8	1	winter
90	2011-01-10	-9.4	1	winter
90	2011-01-11	-8	1	winter
90	2011-01-12	-8	1	winter
90	2011-01-13	-9.7	1	winter
90	2011-01-14	-5	1	winter
90	2011-01-15	-12.8	1	winter
90	2011-01-16	-13.2	1	winter
90	2011-01-17	-8.7	1	winter
90	2011-01-18	-5.4	1	winter
90	2011-01-19	-5.6	1	winter
90	2011-01-20	-7.8	1	winter
90	2011-01-21	-7.7	1	winter
90	2011-01-22	-4.2	1	winter
90	2011-01-23	-5.4	1	winter
90	2011-01-24	-6.9	1	winter
90	2011-01-25	-8.9	1	winter
90	2011-01-26	-6.1	1	winter
90	2011-01-27	-7.9	1	winter
90	2011-01-28	-7.6	1	winter
90	2011-01-29	-7.5	1	winter
90	2011-01-30	-10.8	1	winter
90	2011-01-31	-11.6	1	winter
90	2012-01-01	-1.5	1	winter
90	2012-01-02	-2.9	1	winter
90	2012-01-03	-4.2	1	winter
90	2012-01-04	-5.6	1	winter
90	2012-01-05	-5.8	1	winter
90	2012-01-06	-3.8	1	winter
90	2012-01-07	-4.2	1	winter
90	2012-01-08	-3.5	1	winter
90	2012-01-09	-1.1	1	winter
90	2012-01-10	-3.7	1	winter
90	2012-01-11	-5.5	1	winter
90	2012-01-12	-5.4	1	winter
90	2012-01-13	-1	1	winter
90	2012-01-14	-4.1	1	winter
90	2012-01-15	-2.4	1	winter
90	2012-01-16	-2.9	1	winter
90	2012-01-17	0.6	1	winter
90	2012-01-18	-0.5	1	winter
90	2012-01-19	1.6	1	winter
90	2012-01-20	2.1	1	winter
90	2012-01-21	0.6	1	winter
90	2012-01-22	-5.3	1	winter
90	2012-01-23	-8.9	1	winter
90	2012-01-24	-8.2	1	winter
90	2012-01-25	-7.9	1	winter
90	2012-01-26	-6.3	1	winter
90	2012-01-27	-3.1	1	winter
90	2012-01-28	-4.5	1	winter
90	2012-01-29	-5.2	1	winter
90	2012-01-30	-6.3	1	winter
90	2012-01-31	-6.4	1	winter
90	2013-01-01	-6.7	1	winter
90	2013-01-02	-9.8	1	winter
90	2013-01-03	-11.5	1	winter
90	2013-01-04	-10.4	1	winter
90	2013-01-05	-7.4	1	winter
90	2013-01-06	-5.4	1	winter
90	2013-01-07	-4.8	1	winter
90	2013-01-08	-4.9	1	winter
90	2013-01-09	-6.8	1	winter
90	2013-01-10	-7.8	1	winter
90	2013-01-11	-4.7	1	winter
90	2013-01-12	-2.1	1	winter
90	2013-01-13	-1.7	1	winter
90	2013-01-14	-2.3	1	winter
90	2013-01-15	-1.8	1	winter
90	2013-01-16	-1.5	1	winter
90	2013-01-17	-6	1	winter
90	2013-01-18	-7.4	1	winter
90	2013-01-19	-2	1	winter
90	2013-01-20	-2.3	1	winter
90	2013-01-21	0.6	1	winter
90	2013-01-22	0.7	1	winter
90	2013-01-23	0.9	1	winter
90	2013-01-24	-4.8	1	winter
90	2013-01-25	-9.2	1	winter
90	2013-01-26	-10	1	winter
90	2013-01-27	-8.1	1	winter
90	2013-01-28	-5.7	1	winter
90	2013-01-29	0.3	1	winter
90	2013-01-30	0.4	1	winter
90	2013-01-31	0.7	1	winter
90	2014-01-01	4.1	1	winter
90	2014-01-02	-0.3	1	winter
90	2014-01-03	2.4	1	winter
90	2014-01-04	0	1	winter
90	2014-01-05	-2	1	winter
90	2014-01-06	-3.6	1	winter
90	2014-01-07	-1.5	1	winter
90	2014-01-08	0.1	1	winter
90	2014-01-09	-6.3	1	winter
90	2014-01-10	-6.6	1	winter
90	2014-01-11	-2.4	1	winter
90	2014-01-12	-2.6	1	winter
90	2014-01-13	-7.6	1	winter
90	2014-01-14	-7.2	1	winter
90	2014-01-15	-8.8	1	winter
90	2014-01-16	-3.1	1	winter
90	2014-01-17	-3	1	winter
90	2014-01-18	-3.8	1	winter
90	2014-01-19	-5.3	1	winter
90	2014-01-20	-0.5	1	winter
90	2014-01-21	-4.8	1	winter
90	2014-01-22	-7.5	1	winter
90	2014-01-23	-4.8	1	winter
90	2014-01-24	0.6	1	winter
90	2014-01-25	1.9	1	winter
90	2014-01-26	-3	1	winter
90	2014-01-27	-3.6	1	winter
90	2014-01-28	-1.6	1	winter
90	2014-01-29	-2.1	1	winter
90	2014-01-30	3.4	1	winter
90	2014-01-31	-1.3	1	winter
90	2015-01-01	-7.9	1	winter
90	2015-01-02	-5.4	1	winter
90	2015-01-03	-7.2	1	winter
90	2015-01-04	1.9	1	winter
90	2015-01-05	2.2	1	winter
90	2015-01-06	-2.4	1	winter
90	2015-01-07	-6.7	1	winter
90	2015-01-08	-4.9	1	winter
90	2015-01-09	-2.7	1	winter
90	2015-01-10	-0.5	1	winter
90	2015-01-11	-1.3	1	winter
90	2015-01-12	-4.7	1	winter
90	2015-01-13	-3	1	winter
90	2015-01-14	-0.4	1	winter
90	2015-01-15	1.1	1	winter
90	2015-01-16	0	1	winter
90	2015-01-17	-3.4	1	winter
90	2015-01-18	-0.3	1	winter
90	2015-01-19	0.1	1	winter
90	2015-01-20	-2.8	1	winter
90	2015-01-21	-1.3	1	winter
90	2015-01-22	0.8	1	winter
90	2015-01-23	-2.5	1	winter
90	2015-01-24	1	1	winter
90	2015-01-25	0.6	1	winter
90	2015-01-26	1.6	1	winter
90	2015-01-27	-3.7	1	winter
90	2015-01-28	-4.5	1	winter
90	2015-01-29	-2.7	1	winter
90	2015-01-30	-2.8	1	winter
90	2015-01-31	-4.5	1	winter
108	1976-01-01	-2	1	winter
108	1976-01-02	0.4	1	winter
108	1976-01-03	-1.9	1	winter
108	1976-01-04	0.3	1	winter
108	1976-01-05	-6.2	1	winter
108	1976-01-06	-8.4	1	winter
108	1976-01-07	-2.2	1	winter
108	1976-01-08	-6.6	1	winter
108	1976-01-09	-10.2	1	winter
108	1976-01-10	-13	1	winter
108	1976-01-11	-8.6	1	winter
108	1976-01-12	-10.2	1	winter
108	1976-01-13	-5	1	winter
108	1976-01-14	-8.8	1	winter
108	1976-01-15	-10.8	1	winter
108	1976-01-16	-5.2	1	winter
108	1976-01-17	-7	1	winter
108	1976-01-18	-8.8	1	winter
108	1976-01-19	-14.5	1	winter
108	1976-01-20	-16.3	1	winter
108	1976-01-21	-14.2	1	winter
108	1976-01-22	-12	1	winter
108	1976-01-23	-13.5	1	winter
108	1976-01-24	-9.4	1	winter
108	1976-01-25	-4.7	1	winter
108	1976-01-26	-6.6	1	winter
108	1976-01-27	-9.2	1	winter
108	1976-01-28	-6.5	1	winter
108	1976-01-29	-7.1	1	winter
108	1976-01-30	-9.1	1	winter
108	1976-01-31	-3.4	1	winter
108	1977-01-01	-13.6	1	winter
108	1977-01-02	-15.2	1	winter
108	1977-01-03	-15.1	1	winter
108	1977-01-04	-15.7	1	winter
108	1977-01-05	-10.9	1	winter
108	1977-01-06	-12	1	winter
108	1977-01-07	-4	1	winter
108	1977-01-08	-6.6	1	winter
108	1977-01-09	-5.6	1	winter
108	1977-01-10	-5	1	winter
108	1977-01-11	-5.8	1	winter
108	1977-01-12	-9.5	1	winter
108	1977-01-13	-13	1	winter
108	1977-01-14	-12.9	1	winter
108	1977-01-15	-8.2	1	winter
108	1977-01-16	-9.7	1	winter
108	1977-01-17	-8.5	1	winter
108	1977-01-18	-9.3	1	winter
108	1977-01-19	-9.6	1	winter
108	1977-01-20	-9.1	1	winter
108	1977-01-21	-8	1	winter
108	1977-01-22	-8.8	1	winter
108	1977-01-23	-9.5	1	winter
108	1977-01-24	-5.9	1	winter
108	1977-01-25	-2.2	1	winter
108	1977-01-26	-7.7	1	winter
108	1977-01-27	-12.6	1	winter
108	1977-01-28	-14.4	1	winter
108	1977-01-29	-15.8	1	winter
108	1977-01-30	-15	1	winter
108	1977-01-31	-15	1	winter
108	1978-01-01	-1	1	winter
108	1978-01-02	-2.8	1	winter
108	1978-01-03	-5.6	1	winter
108	1978-01-04	-5.6	1	winter
108	1978-01-05	-6.6	1	winter
108	1978-01-06	-2	1	winter
108	1978-01-07	-1.7	1	winter
108	1978-01-08	-1.9	1	winter
108	1978-01-09	-7.7	1	winter
108	1978-01-10	-10.2	1	winter
108	1978-01-11	-5.5	1	winter
108	1978-01-12	-2.2	1	winter
108	1978-01-13	-2.4	1	winter
108	1978-01-14	-2.9	1	winter
108	1978-01-15	-8.4	1	winter
108	1978-01-16	-11.2	1	winter
108	1978-01-17	-9.5	1	winter
108	1978-01-18	-5.8	1	winter
108	1978-01-19	-6.6	1	winter
108	1978-01-20	-6.7	1	winter
108	1978-01-21	-9.4	1	winter
108	1978-01-22	-11.6	1	winter
108	1978-01-23	-5.6	1	winter
108	1978-01-24	-1.4	1	winter
108	1978-01-25	-4.1	1	winter
108	1978-01-26	-0.8	1	winter
108	1978-01-27	-4.8	1	winter
108	1978-01-28	-7.3	1	winter
108	1978-01-29	-8.7	1	winter
108	1978-01-30	-11.9	1	winter
108	1978-01-31	-13.3	1	winter
108	1979-01-01	-7.2	1	winter
108	1979-01-02	-5.8	1	winter
108	1979-01-03	-2.5	1	winter
108	1979-01-04	1.8	1	winter
108	1979-01-05	0.6	1	winter
108	1979-01-06	-0.9	1	winter
108	1979-01-07	0.2	1	winter
108	1979-01-08	-0.6	1	winter
108	1979-01-09	7.3	1	winter
108	1979-01-10	2.8	1	winter
108	1979-01-11	-1.1	1	winter
108	1979-01-12	-3.1	1	winter
108	1979-01-13	-7.9	1	winter
108	1979-01-14	-10.9	1	winter
108	1979-01-15	-8.7	1	winter
108	1979-01-16	-8.5	1	winter
108	1979-01-17	-0.5	1	winter
108	1979-01-18	-8.4	1	winter
108	1979-01-19	-10.8	1	winter
108	1979-01-20	-5.3	1	winter
108	1979-01-21	-7.1	1	winter
108	1979-01-22	-8.7	1	winter
108	1979-01-23	-0.2	1	winter
108	1979-01-24	-1.8	1	winter
108	1979-01-25	-1.2	1	winter
108	1979-01-26	3	1	winter
108	1979-01-27	-0.4	1	winter
108	1979-01-28	3.4	1	winter
108	1979-01-29	1.7	1	winter
108	1979-01-30	2.9	1	winter
108	1979-01-31	-7.7	1	winter
108	1980-01-01	0.5	1	winter
108	1980-01-02	3.5	1	winter
108	1980-01-03	-0.5	1	winter
108	1980-01-04	-6.9	1	winter
108	1980-01-05	-9.1	1	winter
108	1980-01-06	-8.8	1	winter
108	1980-01-07	-12.1	1	winter
108	1980-01-08	-7.4	1	winter
108	1980-01-09	-2.5	1	winter
108	1980-01-10	-11.3	1	winter
108	1980-01-11	-13.1	1	winter
108	1980-01-12	-6.5	1	winter
108	1980-01-13	-6.5	1	winter
108	1980-01-14	-9.2	1	winter
108	1980-01-15	-9.4	1	winter
108	1980-01-16	-8.6	1	winter
108	1980-01-17	-15.9	1	winter
108	1980-01-18	-15.2	1	winter
108	1980-01-19	-8.3	1	winter
108	1980-01-20	-8.3	1	winter
108	1980-01-21	-9.6	1	winter
108	1980-01-22	-11.2	1	winter
108	1980-01-23	-6.1	1	winter
108	1980-01-24	-6.3	1	winter
108	1980-01-25	-7.5	1	winter
108	1980-01-26	-5.1	1	winter
108	1980-01-27	3.6	1	winter
108	1980-01-28	1.7	1	winter
108	1980-01-29	-0.7	1	winter
108	1980-01-30	-13.9	1	winter
108	1980-01-31	-15.4	1	winter
108	1981-01-01	-6.3	1	winter
108	1981-01-02	-12.5	1	winter
108	1981-01-03	-14.7	1	winter
108	1981-01-04	-16.5	1	winter
108	1981-01-05	-14.9	1	winter
108	1981-01-06	-15.3	1	winter
108	1981-01-07	-12.5	1	winter
108	1981-01-08	-9.8	1	winter
108	1981-01-09	-6.9	1	winter
108	1981-01-10	-10.2	1	winter
108	1981-01-11	-11.6	1	winter
108	1981-01-12	-9	1	winter
108	1981-01-13	-11.7	1	winter
108	1981-01-14	-13.4	1	winter
108	1981-01-15	-8.2	1	winter
108	1981-01-16	-8.6	1	winter
108	1981-01-17	-12	1	winter
108	1981-01-18	-8.2	1	winter
108	1981-01-19	-7.8	1	winter
108	1981-01-20	-11	1	winter
108	1981-01-21	-11.3	1	winter
108	1981-01-22	-12.2	1	winter
108	1981-01-23	-11.2	1	winter
108	1981-01-24	-5.8	1	winter
108	1981-01-25	-10	1	winter
108	1981-01-26	-12.7	1	winter
108	1981-01-27	-12.9	1	winter
108	1981-01-28	-9.9	1	winter
108	1981-01-29	-7.9	1	winter
108	1981-01-30	-9.1	1	winter
108	1981-01-31	-9.2	1	winter
108	1982-01-01	-5.3	1	winter
108	1982-01-02	-4.1	1	winter
108	1982-01-03	-2.3	1	winter
108	1982-01-04	-0.4	1	winter
108	1982-01-05	-3.6	1	winter
108	1982-01-06	-5.2	1	winter
108	1982-01-07	-7.2	1	winter
108	1982-01-08	-4.6	1	winter
108	1982-01-09	-2.5	1	winter
108	1982-01-10	-5.6	1	winter
108	1982-01-11	-2.3	1	winter
108	1982-01-12	-12.5	1	winter
108	1982-01-13	-12.6	1	winter
108	1982-01-14	-13.8	1	winter
108	1982-01-15	-9.5	1	winter
108	1982-01-16	-10.2	1	winter
108	1982-01-17	-11	1	winter
108	1982-01-18	-9.1	1	winter
108	1982-01-19	-11.8	1	winter
108	1982-01-20	-11.3	1	winter
108	1982-01-21	-5.2	1	winter
108	1982-01-22	-0.5	1	winter
108	1982-01-23	-3.8	1	winter
108	1982-01-24	-2.2	1	winter
108	1982-01-25	-4.6	1	winter
108	1982-01-26	-3.4	1	winter
108	1982-01-27	-8.3	1	winter
108	1982-01-28	-12.8	1	winter
108	1982-01-29	-14.1	1	winter
108	1982-01-30	-12.2	1	winter
108	1982-01-31	-8.2	1	winter
108	1983-01-01	-4.7	1	winter
108	1983-01-02	-2.9	1	winter
108	1983-01-03	-4.2	1	winter
108	1983-01-04	-3.3	1	winter
108	1983-01-05	-0.4	1	winter
108	1983-01-06	-1.3	1	winter
108	1983-01-07	-2.5	1	winter
108	1983-01-08	-11.8	1	winter
108	1983-01-09	-13.9	1	winter
108	1983-01-10	-12.4	1	winter
108	1983-01-11	-12.1	1	winter
108	1983-01-12	-8.2	1	winter
108	1983-01-13	-5.9	1	winter
108	1983-01-14	-7.5	1	winter
108	1983-01-15	-5.8	1	winter
108	1983-01-16	-4.1	1	winter
108	1983-01-17	-0.2	1	winter
108	1983-01-18	-4.2	1	winter
108	1983-01-19	-8.9	1	winter
108	1983-01-20	-11.9	1	winter
108	1983-01-21	-12	1	winter
108	1983-01-22	-12.7	1	winter
108	1983-01-23	-8.8	1	winter
108	1983-01-24	-1.6	1	winter
108	1983-01-25	-1	1	winter
108	1983-01-26	-3.2	1	winter
108	1983-01-27	-2.3	1	winter
108	1983-01-28	0.1	1	winter
108	1983-01-29	1.1	1	winter
108	1983-01-30	0.7	1	winter
108	1983-01-31	-1.8	1	winter
108	1984-01-01	-9.7	1	winter
108	1984-01-02	-2.5	1	winter
108	1984-01-03	-6.5	1	winter
108	1984-01-04	-9.3	1	winter
108	1984-01-05	-12	1	winter
108	1984-01-06	-12.1	1	winter
108	1984-01-07	-9.3	1	winter
108	1984-01-08	-8.2	1	winter
108	1984-01-09	-7.5	1	winter
108	1984-01-10	-3.8	1	winter
108	1984-01-11	-6.9	1	winter
108	1984-01-12	-7.9	1	winter
108	1984-01-13	-6.1	1	winter
108	1984-01-14	-6.2	1	winter
108	1984-01-15	-10.2	1	winter
108	1984-01-16	-13.3	1	winter
108	1984-01-17	-12.9	1	winter
108	1984-01-18	-11.4	1	winter
108	1984-01-19	-10.3	1	winter
108	1984-01-20	-11.2	1	winter
108	1984-01-21	-9.3	1	winter
108	1984-01-22	-11.8	1	winter
108	1984-01-23	-10.7	1	winter
108	1984-01-24	-8.5	1	winter
108	1984-01-25	-11.4	1	winter
108	1984-01-26	-13.6	1	winter
108	1984-01-27	-13.6	1	winter
108	1984-01-28	-12.6	1	winter
108	1984-01-29	-12.4	1	winter
108	1984-01-30	-7.7	1	winter
108	1984-01-31	-5.6	1	winter
108	1985-01-01	-6.9	1	winter
108	1985-01-02	-5	1	winter
108	1985-01-03	-3.6	1	winter
108	1985-01-04	-7.6	1	winter
108	1985-01-05	-9.4	1	winter
108	1985-01-06	-9.6	1	winter
108	1985-01-07	-11	1	winter
108	1985-01-08	-11.3	1	winter
108	1985-01-09	-8.3	1	winter
108	1985-01-10	-9.2	1	winter
108	1985-01-11	-9.4	1	winter
108	1985-01-12	-9.6	1	winter
108	1985-01-13	-14.1	1	winter
108	1985-01-14	-16.7	1	winter
108	1985-01-15	-12.1	1	winter
108	1985-01-16	-14.3	1	winter
108	1985-01-17	-14.3	1	winter
108	1985-01-18	-10.2	1	winter
108	1985-01-19	-2.6	1	winter
108	1985-01-20	-7.4	1	winter
108	1985-01-21	-10.2	1	winter
108	1985-01-22	-3.6	1	winter
108	1985-01-23	-7.4	1	winter
108	1985-01-24	-8.1	1	winter
108	1985-01-25	-11	1	winter
108	1985-01-26	-6.7	1	winter
108	1985-01-27	-8.8	1	winter
108	1985-01-28	-12.4	1	winter
108	1985-01-29	-14.8	1	winter
108	1985-01-30	-16.3	1	winter
108	1985-01-31	-11.1	1	winter
108	1986-01-01	-12.2	1	winter
108	1986-01-02	-13	1	winter
108	1986-01-03	-7.1	1	winter
108	1986-01-04	-16.5	1	winter
108	1986-01-05	-19.2	1	winter
108	1986-01-06	-16.9	1	winter
108	1986-01-07	-8.1	1	winter
108	1986-01-08	-11.2	1	winter
108	1986-01-09	-12.3	1	winter
108	1986-01-10	-13.7	1	winter
108	1986-01-11	-14.5	1	winter
108	1986-01-12	-13.1	1	winter
108	1986-01-13	-7.4	1	winter
108	1986-01-14	-10.5	1	winter
108	1986-01-15	-3.3	1	winter
108	1986-01-16	-3.6	1	winter
108	1986-01-17	-0.4	1	winter
108	1986-01-18	-2.6	1	winter
108	1986-01-19	-3.1	1	winter
108	1986-01-20	-2.6	1	winter
108	1986-01-21	-7.2	1	winter
108	1986-01-22	-10.1	1	winter
108	1986-01-23	-7.2	1	winter
108	1986-01-24	-7.1	1	winter
108	1986-01-25	-10.1	1	winter
108	1986-01-26	-11.7	1	winter
108	1986-01-27	-11.5	1	winter
108	1986-01-28	-4.4	1	winter
108	1986-01-29	-5.9	1	winter
108	1986-01-30	-3.7	1	winter
108	1986-01-31	-7.4	1	winter
108	1987-01-01	-8.5	1	winter
108	1987-01-02	-1.7	1	winter
108	1987-01-03	-7.6	1	winter
108	1987-01-04	-9.6	1	winter
108	1987-01-05	-6.5	1	winter
108	1987-01-06	-2.5	1	winter
108	1987-01-07	-1.8	1	winter
108	1987-01-08	-3	1	winter
108	1987-01-09	-9.6	1	winter
108	1987-01-10	-11.3	1	winter
108	1987-01-11	-10.6	1	winter
108	1987-01-12	-11.3	1	winter
108	1987-01-13	-14.3	1	winter
108	1987-01-14	-15.1	1	winter
108	1987-01-15	-3.5	1	winter
108	1987-01-16	1.7	1	winter
108	1987-01-17	-5.3	1	winter
108	1987-01-18	-8.2	1	winter
108	1987-01-19	-8.6	1	winter
108	1987-01-20	-7.4	1	winter
108	1987-01-21	-6.7	1	winter
108	1987-01-22	-3.3	1	winter
108	1987-01-23	-5.4	1	winter
108	1987-01-24	-9.2	1	winter
108	1987-01-25	-10.6	1	winter
108	1987-01-26	-9.4	1	winter
108	1987-01-27	-2.7	1	winter
108	1987-01-28	-1.2	1	winter
108	1987-01-29	-3.1	1	winter
108	1987-01-30	-8.4	1	winter
108	1987-01-31	-10.4	1	winter
108	1988-01-01	-4.4	1	winter
108	1988-01-02	-4.3	1	winter
108	1988-01-03	-6.2	1	winter
108	1988-01-04	-3.2	1	winter
108	1988-01-05	-6.7	1	winter
108	1988-01-06	-6.9	1	winter
108	1988-01-07	-2.4	1	winter
108	1988-01-08	-2.9	1	winter
108	1988-01-09	-9.8	1	winter
108	1988-01-10	-11.4	1	winter
108	1988-01-11	-9.4	1	winter
108	1988-01-12	-5.3	1	winter
108	1988-01-13	0.8	1	winter
108	1988-01-14	4.2	1	winter
108	1988-01-15	-0.3	1	winter
108	1988-01-16	-6	1	winter
108	1988-01-17	-7.8	1	winter
108	1988-01-18	-5.2	1	winter
108	1988-01-19	-5	1	winter
108	1988-01-20	-3.7	1	winter
108	1988-01-21	1.6	1	winter
108	1988-01-22	-4.6	1	winter
108	1988-01-23	-10.5	1	winter
108	1988-01-24	-12.1	1	winter
108	1988-01-25	-10.2	1	winter
108	1988-01-26	-7.7	1	winter
108	1988-01-27	-7.8	1	winter
108	1988-01-28	-7.6	1	winter
108	1988-01-29	-6.9	1	winter
108	1988-01-30	-8.7	1	winter
108	1988-01-31	-7.6	1	winter
108	1989-01-01	-3.4	1	winter
108	1989-01-02	-4	1	winter
108	1989-01-03	-4.1	1	winter
108	1989-01-04	-7.2	1	winter
108	1989-01-05	-7.6	1	winter
108	1989-01-06	0.1	1	winter
108	1989-01-07	6.7	1	winter
108	1989-01-08	6.7	1	winter
108	1989-01-09	4.9	1	winter
108	1989-01-10	5.2	1	winter
108	1989-01-11	0.7	1	winter
108	1989-01-12	0.9	1	winter
108	1989-01-13	-5.3	1	winter
108	1989-01-14	-7.9	1	winter
108	1989-01-15	-6.2	1	winter
108	1989-01-16	-1.8	1	winter
108	1989-01-17	-3.6	1	winter
108	1989-01-18	-2.2	1	winter
108	1989-01-19	2.7	1	winter
108	1989-01-20	2.4	1	winter
108	1989-01-21	0	1	winter
108	1989-01-22	0	1	winter
108	1989-01-23	1	1	winter
108	1989-01-24	-0.5	1	winter
108	1989-01-25	-1.9	1	winter
108	1989-01-26	-4.8	1	winter
108	1989-01-27	-9.5	1	winter
108	1989-01-28	-11.2	1	winter
108	1989-01-29	-9.2	1	winter
108	1989-01-30	-7.1	1	winter
108	1989-01-31	-4.4	1	winter
108	1990-01-01	-4	1	winter
108	1990-01-02	-5.7	1	winter
108	1990-01-03	-7.2	1	winter
108	1990-01-04	-8.9	1	winter
108	1990-01-05	-2.4	1	winter
108	1990-01-06	-5.6	1	winter
108	1990-01-07	-7.8	1	winter
108	1990-01-08	-4.6	1	winter
108	1990-01-09	2.8	1	winter
108	1990-01-10	2.8	1	winter
108	1990-01-11	1.7	1	winter
108	1990-01-12	-3.8	1	winter
108	1990-01-13	-7.2	1	winter
108	1990-01-14	-6.3	1	winter
108	1990-01-15	-5	1	winter
108	1990-01-16	-7.9	1	winter
108	1990-01-17	-3.3	1	winter
108	1990-01-18	-4.1	1	winter
108	1990-01-19	-9.3	1	winter
108	1990-01-20	-11.2	1	winter
108	1990-01-21	-8.6	1	winter
108	1990-01-22	-13.6	1	winter
108	1990-01-23	-15.4	1	winter
108	1990-01-24	-16.4	1	winter
108	1990-01-25	-17.1	1	winter
108	1990-01-26	-16.9	1	winter
108	1990-01-27	-11.5	1	winter
108	1990-01-28	-4.6	1	winter
108	1990-01-29	1	1	winter
108	1990-01-30	-1.8	1	winter
108	1990-01-31	-2.1	1	winter
108	1991-01-01	-4.5	1	winter
108	1991-01-02	-7.9	1	winter
108	1991-01-03	-9.7	1	winter
108	1991-01-04	-10.8	1	winter
108	1991-01-05	-12.8	1	winter
108	1991-01-06	-12.9	1	winter
108	1991-01-07	-7.4	1	winter
108	1991-01-08	-11.1	1	winter
108	1991-01-09	-10.6	1	winter
108	1991-01-10	-4.1	1	winter
108	1991-01-11	-6.3	1	winter
108	1991-01-12	-6.8	1	winter
108	1991-01-13	-9.2	1	winter
108	1991-01-14	-8.8	1	winter
108	1991-01-15	-7.2	1	winter
108	1991-01-16	-4.5	1	winter
108	1991-01-17	-5.3	1	winter
108	1991-01-18	-7.4	1	winter
108	1991-01-19	-5.5	1	winter
108	1991-01-20	-4	1	winter
108	1991-01-21	1.3	1	winter
108	1991-01-22	0.6	1	winter
108	1991-01-23	-2.1	1	winter
108	1991-01-24	-0.1	1	winter
108	1991-01-25	-3.8	1	winter
108	1991-01-26	-6.8	1	winter
108	1991-01-27	-6.9	1	winter
108	1991-01-28	-6.3	1	winter
108	1991-01-29	-4.9	1	winter
108	1991-01-30	-4.2	1	winter
108	1991-01-31	-4.7	1	winter
108	1992-01-01	-0.7	1	winter
108	1992-01-02	-1.5	1	winter
108	1992-01-03	-5	1	winter
108	1992-01-04	-6.4	1	winter
108	1992-01-05	-2.5	1	winter
108	1992-01-06	2.1	1	winter
108	1992-01-07	0.1	1	winter
108	1992-01-08	-1.5	1	winter
108	1992-01-09	-1.2	1	winter
108	1992-01-10	-3.3	1	winter
108	1992-01-11	-4.1	1	winter
108	1992-01-12	-1.9	1	winter
108	1992-01-13	-0.4	1	winter
108	1992-01-14	-3.2	1	winter
108	1992-01-15	-4.5	1	winter
108	1992-01-16	-2.4	1	winter
108	1992-01-17	-7.3	1	winter
108	1992-01-18	-8.8	1	winter
108	1992-01-19	-9.1	1	winter
108	1992-01-20	-9	1	winter
108	1992-01-21	-4.2	1	winter
108	1992-01-22	-4.2	1	winter
108	1992-01-23	-6.2	1	winter
108	1992-01-24	-5.3	1	winter
108	1992-01-25	-1	1	winter
108	1992-01-26	-4.3	1	winter
108	1992-01-27	-0.3	1	winter
108	1992-01-28	-2.6	1	winter
108	1992-01-29	0.2	1	winter
108	1992-01-30	-2.3	1	winter
108	1992-01-31	-4.1	1	winter
108	1993-01-01	-5	1	winter
108	1993-01-02	1.1	1	winter
108	1993-01-03	-5.7	1	winter
108	1993-01-04	-7.9	1	winter
108	1993-01-05	-7.1	1	winter
108	1993-01-06	-3.2	1	winter
108	1993-01-07	-1.2	1	winter
108	1993-01-08	-2	1	winter
108	1993-01-09	1.6	1	winter
108	1993-01-10	-2.6	1	winter
108	1993-01-11	-5.6	1	winter
108	1993-01-12	-7.1	1	winter
108	1993-01-13	-3.3	1	winter
108	1993-01-14	-1.9	1	winter
108	1993-01-15	-7.4	1	winter
108	1993-01-16	-8.6	1	winter
108	1993-01-17	-6.6	1	winter
108	1993-01-18	-10	1	winter
108	1993-01-19	-11.1	1	winter
108	1993-01-20	-10.8	1	winter
108	1993-01-21	-10.1	1	winter
108	1993-01-22	-8.6	1	winter
108	1993-01-23	-3.5	1	winter
108	1993-01-24	-5.1	1	winter
108	1993-01-25	-0.2	1	winter
108	1993-01-26	-3.6	1	winter
108	1993-01-27	-7.4	1	winter
108	1993-01-28	-10.6	1	winter
108	1993-01-29	-9	1	winter
108	1993-01-30	-6	1	winter
108	1993-01-31	-2.2	1	winter
108	1994-01-01	-6.8	1	winter
108	1994-01-02	-0.3	1	winter
108	1994-01-03	-0.3	1	winter
108	1994-01-04	-4.6	1	winter
108	1994-01-05	-1.9	1	winter
108	1994-01-06	-4.1	1	winter
108	1994-01-07	-6.8	1	winter
108	1994-01-08	-2.5	1	winter
108	1994-01-09	4	1	winter
108	1994-01-10	2.6	1	winter
108	1994-01-11	0.6	1	winter
108	1994-01-12	0.5	1	winter
108	1994-01-13	-3.1	1	winter
108	1994-01-14	-6	1	winter
108	1994-01-15	-4.3	1	winter
108	1994-01-16	-1.1	1	winter
108	1994-01-17	-4.4	1	winter
108	1994-01-18	-11.4	1	winter
108	1994-01-19	-12.3	1	winter
108	1994-01-20	-10.4	1	winter
108	1994-01-21	-9.8	1	winter
108	1994-01-22	-6.6	1	winter
108	1994-01-23	-9.5	1	winter
108	1994-01-24	-11.4	1	winter
108	1994-01-25	-2.9	1	winter
108	1994-01-26	-5.6	1	winter
108	1994-01-27	-8.7	1	winter
108	1994-01-28	-5.1	1	winter
108	1994-01-29	-5.4	1	winter
108	1994-01-30	-7.5	1	winter
108	1994-01-31	-1.3	1	winter
108	1995-01-01	-5.9	1	winter
108	1995-01-02	-5.9	1	winter
108	1995-01-03	-0.4	1	winter
108	1995-01-04	-3.6	1	winter
108	1995-01-05	-4.7	1	winter
108	1995-01-06	-6.4	1	winter
108	1995-01-07	-2.4	1	winter
108	1995-01-08	3.5	1	winter
108	1995-01-09	-5.2	1	winter
108	1995-01-10	-7.4	1	winter
108	1995-01-11	-8.3	1	winter
108	1995-01-12	-7.7	1	winter
108	1995-01-13	-7.4	1	winter
108	1995-01-14	-9.4	1	winter
108	1995-01-15	-8.1	1	winter
108	1995-01-16	-3.2	1	winter
108	1995-01-17	-4.5	1	winter
108	1995-01-18	-5.7	1	winter
108	1995-01-19	-8.1	1	winter
108	1995-01-20	-4.9	1	winter
108	1995-01-21	-1.8	1	winter
108	1995-01-22	0.5	1	winter
108	1995-01-23	-3.4	1	winter
108	1995-01-24	-5.1	1	winter
108	1995-01-25	-5.3	1	winter
108	1995-01-26	-7.9	1	winter
108	1995-01-27	-9.5	1	winter
108	1995-01-28	-9.3	1	winter
108	1995-01-29	-9	1	winter
108	1995-01-30	-11.1	1	winter
108	1995-01-31	-8.3	1	winter
108	1996-01-01	-7.9	1	winter
108	1996-01-02	-3.9	1	winter
108	1996-01-03	-8.5	1	winter
108	1996-01-04	-10.7	1	winter
108	1996-01-05	-2.1	1	winter
108	1996-01-06	1.6	1	winter
108	1996-01-07	0.9	1	winter
108	1996-01-08	-9.4	1	winter
108	1996-01-09	-10.4	1	winter
108	1996-01-10	-7.8	1	winter
108	1996-01-11	-7.7	1	winter
108	1996-01-12	-6.1	1	winter
108	1996-01-13	-1.3	1	winter
108	1996-01-14	2.9	1	winter
108	1996-01-15	0.6	1	winter
108	1996-01-16	-7.4	1	winter
108	1996-01-17	-8.1	1	winter
108	1996-01-18	-6.9	1	winter
108	1996-01-19	-6.3	1	winter
108	1996-01-20	-3.4	1	winter
108	1996-01-21	-4.1	1	winter
108	1996-01-22	-4.5	1	winter
108	1996-01-23	-5.6	1	winter
108	1996-01-24	-7.2	1	winter
108	1996-01-25	-8.2	1	winter
108	1996-01-26	-9.9	1	winter
108	1996-01-27	-6	1	winter
108	1996-01-28	-2.1	1	winter
108	1996-01-29	-4.9	1	winter
108	1996-01-30	-9.1	1	winter
108	1996-01-31	-10.4	1	winter
108	1997-01-01	-9.9	1	winter
108	1997-01-02	-11	1	winter
108	1997-01-03	-9.9	1	winter
108	1997-01-04	-10	1	winter
108	1997-01-05	-6.4	1	winter
108	1997-01-06	-8.2	1	winter
108	1997-01-07	-8.7	1	winter
108	1997-01-08	-7.6	1	winter
108	1997-01-09	-6.6	1	winter
108	1997-01-10	-5.1	1	winter
108	1997-01-11	-5	1	winter
108	1997-01-12	-2.6	1	winter
108	1997-01-13	-3.5	1	winter
108	1997-01-14	-7.3	1	winter
108	1997-01-15	-9.4	1	winter
108	1997-01-16	-4.8	1	winter
108	1997-01-17	-2.8	1	winter
108	1997-01-18	-5.8	1	winter
108	1997-01-19	-8.9	1	winter
108	1997-01-20	-3.9	1	winter
108	1997-01-21	-12.3	1	winter
108	1997-01-22	-13.7	1	winter
108	1997-01-23	-8	1	winter
108	1997-01-24	-9.4	1	winter
108	1997-01-25	-8.5	1	winter
108	1997-01-26	-3	1	winter
108	1997-01-27	-3.1	1	winter
108	1997-01-28	-5.7	1	winter
108	1997-01-29	-6.7	1	winter
108	1997-01-30	-8	1	winter
108	1997-01-31	-4.9	1	winter
108	1998-01-01	0.2	1	winter
108	1998-01-02	-0.8	1	winter
108	1998-01-03	2.7	1	winter
108	1998-01-04	-8.3	1	winter
108	1998-01-05	-6.2	1	winter
108	1998-01-06	-4.5	1	winter
108	1998-01-07	-3.5	1	winter
108	1998-01-08	-0.4	1	winter
108	1998-01-09	-1.7	1	winter
108	1998-01-10	0.7	1	winter
108	1998-01-11	2.2	1	winter
108	1998-01-12	0.5	1	winter
108	1998-01-13	-1.4	1	winter
108	1998-01-14	-2.4	1	winter
108	1998-01-15	0.1	1	winter
108	1998-01-16	-2.2	1	winter
108	1998-01-17	0.8	1	winter
108	1998-01-18	-11.5	1	winter
108	1998-01-19	-13.8	1	winter
108	1998-01-20	-8.1	1	winter
108	1998-01-21	-8.3	1	winter
108	1998-01-22	-6.3	1	winter
108	1998-01-23	-11.7	1	winter
108	1998-01-24	-15.4	1	winter
108	1998-01-25	-12.7	1	winter
108	1998-01-26	-5.5	1	winter
108	1998-01-27	-7.2	1	winter
108	1998-01-28	-7.6	1	winter
108	1998-01-29	-8.6	1	winter
108	1998-01-30	-1	1	winter
108	1998-01-31	-4.4	1	winter
108	1999-01-01	-6.9	1	winter
108	1999-01-02	-0.5	1	winter
108	1999-01-03	-2.8	1	winter
108	1999-01-04	-3	1	winter
108	1999-01-05	-1.9	1	winter
108	1999-01-06	-0.5	1	winter
108	1999-01-07	-8.6	1	winter
108	1999-01-08	-11	1	winter
108	1999-01-09	-12.2	1	winter
108	1999-01-10	-10.8	1	winter
108	1999-01-11	-9.1	1	winter
108	1999-01-12	-8.9	1	winter
108	1999-01-13	-7.2	1	winter
108	1999-01-14	-5.7	1	winter
108	1999-01-15	-6	1	winter
108	1999-01-16	-5.2	1	winter
108	1999-01-17	-5.3	1	winter
108	1999-01-18	-2.7	1	winter
108	1999-01-19	-1.8	1	winter
108	1999-01-20	-5.5	1	winter
108	1999-01-21	-7.1	1	winter
108	1999-01-22	2	1	winter
108	1999-01-23	4.7	1	winter
108	1999-01-24	4.2	1	winter
108	1999-01-25	0.8	1	winter
108	1999-01-26	-1.3	1	winter
108	1999-01-27	-2.6	1	winter
108	1999-01-28	-5.8	1	winter
108	1999-01-29	-8.9	1	winter
108	1999-01-30	-10.5	1	winter
108	1999-01-31	-6.3	1	winter
108	2000-01-01	1.8	1	winter
108	2000-01-02	-0.9	1	winter
108	2000-01-03	-4.6	1	winter
108	2000-01-04	-4.3	1	winter
108	2000-01-05	0.1	1	winter
108	2000-01-06	-4.2	1	winter
108	2000-01-07	-12.1	1	winter
108	2000-01-08	-7.2	1	winter
108	2000-01-09	-6	1	winter
108	2000-01-10	-4.8	1	winter
108	2000-01-11	-7.1	1	winter
108	2000-01-12	2.6	1	winter
108	2000-01-13	-2.1	1	winter
108	2000-01-14	-2.6	1	winter
108	2000-01-15	-4.9	1	winter
[truncated: 157,006 more rows]

## Sheet: monthly heat sales record
unit: Gcal	January	February	March	April	May	June	July	August	September	October	November	December	Total
1997	1317487	1073286	894109	589100	395316	195361	153922	116445	258752	582342	866636	1266938	7709695
1998	1359698	1051771	920552	497849	307806	227849	161836	144494	164174	434465	932810	1284956	7488258
1999	1464384	1240259	1064625	632297	389183	212180	157735	164557	229529	616938	981494	1517782	8670964
2000	1674553	1556601	1189662	761305	442818	212189	173141	171118	243555	475252	866943	1220070	8987207
2001	1507410	1184142	1026911	565344	288464	168023	156824	139371	172687	441144	908864	1420829	7980013
2002	1439892	1180672	962521	562895	363902	199149	176700	188875	246333	657757	1204376	1438220	8621292
2003	1716693	1259735	1121019	647369	358078	235754	207704	193489	264935	614824	930821	1537044	9087465
2004	1732294	1391798	1205517	689837	444283	238351	244369	195686	252194	581141	977918	1530293	9483681
2005	1928107	1709649	1451211	756249	420964	246212	229039	209314	250689	611423	1054010	2061865	10928732
2006	1843787	1598181	1364774	854726	409696	269802	271157	215784	277494	429630	1089687	1741492	10366210
2007	1847543	1426021	1360855	873718	441161	265322	245430	225363	287699	622805	1226968	1779021	10601906
2008	2071209	1880620	1303336	751573	458544	299804	246811	231431	271147	560760	1244146	1881608	11200988
2009	2209640	1580602	1415446	849563	441518	297969	269954	241584	279334	573958	1323676	2110113	11593358
2010	2466795	1767564	1618834	908102	532963	308531	262441	237594	295419	669049	1324773	2127528	12709413
2011	2598574	1831561	1675677	991715	536692	347827	327708	288992	297392	703154	1009474	2110344	12719110
2012	2348044	2136591	1616770	942771	433924	316888	307195	253656	310842	592476	1438338	2472129	13169624
2013	2524639	1990904	1527789	1094808	531171	334684	322726	284627	288709	561572	1362009	2118513	12942151
2014	2220165	1799987	1397498	756982	505074	326836	315720	298617	310682	580973	1187157	2425694	12125385
2015	2279428	1886784	1569400	874352	471797	356890	336835	306477	310279	541590	1191321	2012752	12137905
source: Korea District Heating Corporation, Business Statistics(2017)
* The record from 2013 to 2015 can be accessible at https://www.kdhc.co.kr/noticeList/CM3711.do
